# Supplementary material for: Detection of novel orthoparamyxoviruses, orthonairoviruses and an orthohepevirus in European white-toothed shrews
Source: Microb Genom. 2024 Aug 1;10(8):001275. doi: 10.1099/mgen.0.001275 (PMC11293873; doi:10.1099/mgen.0.001275)
Supplement: Supplementary Material 2. [file mgen-10-01275-s002.xlsx]

## Sheet: Table S1
		Supplementary Table S1: Information on the investigated white-toothed shrews, pool composition, sequencing information and detected viruses. Legend: 0: organ not in pool; 1: organ in pool; W: only whole genome is available; WP: whole genome with corresponding RT-qPCR confirmation; P: RT-qPCR confirmation
		Information on shrew specimen						Pool composition						Detected viruses
order	TX Library	ID	Species	Year	Country	State	District	Brain	Lung	Spleen	Liver	Kidney	Intestine	Borna disease virus 1	shrew hepatitis E virus	Denwin virus	Resua virus	Hasua virus	Lechcodon virus	Regana virus	Erve virus	Rasenna virus
45		FP20_01	Suncus etruscus	2020	GER	Berlin	-	1	1	1	1	1	1									WP
46		FP20_02	Suncus etruscus	2020	GER	Berlin	-	1	1	1	1	1	1									P
		Intestine01	Crocidura leucodon					0	0	0	0	0	1							P
		Intestine02	Crocidura leucodon					0	0	0	0	0	1
		Intestine03	Crocidura leucodon					0	0	0	0	0	1	P						P
		Intestine05	Crocidura russula					0	0	0	0	0	1			P
		Intestine06	Crocidura russula					0	0	0	0	0	1
		Intestine07	Crocidura russula					0	0	0	0	0	1	P	P
		Intestine08	Crocidura suaveolens					0	0	0	0	0	1
		Intestine09	Suncus etruscus					0	0	0	0	0	1									P
		Intestine10	Crocidura leucodon					0	0	0	0	0	1
1		KS11-1394	Crocidura leucodon	2010	GER	Lower Saxony	Northeim	0	1	1	1	1	0
23		KS11-2513	Crocidura russula	2011	GER	Baden-Württemberg	Konstanz	0	1	1	1	1	0			P
24		KS12-1272	Crocidura russula	2002	GER	North Rhine-Westphalia	Duisburg	0	1	0	1	1	0		WP	P					WP
2		KS17-1734	Crocidura russula	2017	GER	Thuringia	Unstrut-Hainich-Kreis	0	1	1	1	0	0								W
25		KS18-0143	Crocidura russula	2015	GER	North Rhine-Westphalia	Steinfurt	1	1	1	0	1	1			WP
3		KS19-0440	Crocidura leucodon	2015	GER	Saxony-Anhalt	Dessau-Roßlau	1	1	0	0	0	0							WP
39		KS19-0490	Crocidura suaveolens	2019	GER	Brandenburg	Oberhavel	1	1	1	1	1	0				WP
4		KS20-0027	Crocidura leucodon	2019	GER	Saxony-Anhalt	Saalekreis	1	1	1	1	1	0
5		KS20-0028	Crocidura leucodon	2019	GER	Saxony-Anhalt	Saalekreis	1	1	1	1	1	0
6		KS20-0043	Crocidura leucodon	2019	GER	Bavaria	Cham	1	1	1	1	1	0							WP
7		KS20-0407	Crocidura leucodon	2019	GER	Thuringia	Unstrut-Hainich-Kreis	0	1	1	1	1	0							WP
8		KS20-1367	Crocidura leucodon	2019	GER	Bavaria	Dachau	1	1	1	1	1	1	WP						W
26		KS20-1370	Crocidura russula	2020	GER	Bavaria	Bad Kissingen	1	1	1	1	1	1
9		KS20-2863	Crocidura leucodon	2020	GER	Bavaria	Altenthann	1	1	1	1	1	1
10		KS20-2870	Crocidura leucodon	2020	GER	Bavaria	Mühldorf a. Inn	1	1	1	1	1	1	P
11		KS20-2873	Crocidura leucodon	2020	GER	Bavaria	Mühldorf a. Inn	1	1	1	1	1	1
27		KS20-3141	Crocidura russula	2020	GER	Bavaria	Erlangen-Höchstadt	1	1	1	1	1	1
40		KS20-3619	Crocidura suaveolens	2020	GER	Bavaria	Regensburg	1	1	1	1	1	1	WP			WP
28		KS20-3667	Crocidura russula	2017	GER	Lower Saxony	Cuxhaven	1	1	1	1	1	1			P
29		KS21-0078	Crocidura russula	2020	GER	Hesse	Gießen	1	1	1	1	1	1			P
12		KS21-0085	Crocidura leucodon	2020	GER	Brandenburg	Ostprignitz-Ruppin	1	1	1	1	1	1	WP
41		KS21-0087	Crocidura suaveolens	2020	GER	Brandenburg	Ostprignitz-Ruppin	1	1	1	1	1	1	WP			WP	WP
13		KS21-0113	Crocidura leucodon	2021	GER	Bavaria	Neuburg-Schrobenhausen	1	1	1	1	1	1	WP
30		KS21-0126	Crocidura russula	2020	GER	Saxony	Leipzig	1	1	1	1	1	1
31		KS21-0207	Crocidura russula	2016	GER	Saxony-Anhalt	Saalekreis	1	1	1	1	1	1
42		KS21-0212	Crocidura suaveolens	-	GER	Saxony-Anhalt	Saalekreis	1	1	0	1	1	0
32		KS21-0273	Crocidura russula	2020	GER	Thuringia	Weimar-Land	1	1	0	0	1	1		WP	P
14		KS21-0281	Crocidura leucodon	2021	GER	Bavaria	Regensburg	1	1	1	1	1	1	P
34		KS21-0368	Crocidura russula	2020	GER	Saxony-Anhalt	Jerichower Land	0	1	1	1	1	1	WP		WP
35		KS21-0370	Crocidura russula	2020	GER	Saxony-Anhalt	Altmarkkreis	1	1	1	1	1	1
15		KS21-0392	Crocidura leucodon	2020	GER	Brandenburg	Prignitz	1	1	1	1	1	1	WP						P
16		KS21-0447	Crocidura leucodon	2021	GER	Bavaria	Schwandorf	1	1	1	1	1	1
43		KS21-0451	Crocidura suaveolens	2021	GER	Bavaria	Regensburg	1	1	0	1	1	1
17		KS21-0453	Crocidura leucodon	2021	GER	Bavaria	Regensburg	1	1	1	1	1	1						WP
18		KS21-0484	Crocidura leucodon	2021	GER	Bavaria	Regensburg	1	1	1	1	1	1
36		KS21-0490	Crocidura russula	2021	GER	Baden-Württemberg	Karlsruhe	1	1	1	1	1	1			P
44		KS21-0492	Crocidura suaveolens	2021	GER	Brandenburg	Teltow-Fläming	1	1	0	1	1	1
19		KS21-0502	Crocidura leucodon	2021	GER	Bavaria	Augsburg	1	1	1	1	1	1						WP
20		KS21-0504	Crocidura leucodon	2021	GER	Bavaria	Augsburg	1	1	1	1	1	1
37		KS21-0548	Crocidura russula	2018	GER	Saxony	Reichenhain	1	1	1	1	1	1
38		KS21-0568	Crocidura russula	2021	GER	Saxony-Anhalt	Harz	1	1	1	1	1	1			P
21		KS22-2124	Crocidura leucodon	2007	CZ	South Moravia	Břeclav	1	1	1	1	1	1							W
22		KS22-2138	Crocidura leucodon	2007	CZ	South Moravia	Břeclav	1	1	0	0	0	1
